# Supplementary material for: Impact of immunochemotherapy administration sequence on overall survival in advanced esophageal and gastric cancers: a propensity score-matched multicenter analysis
Source: Cancer Immunol Immunother. 2026 Apr 6;75(5):136. doi: 10.1007/s00262-026-04382-3 (PMC13053723; doi:10.1007/s00262-026-04382-3)
Supplement: Supplementary file 2 — Supplementary file2 (XLS 30 KB) [file 262_2026_4382_MOESM2_ESM.xls]

## Sheet: Sheet1
	Supplementary Table 1. Baseline patient characteristics in advanced esophageal and gastric cancers
	Characteristics	ICIs first (n=174)	Chemotherapy first (n=160)	P-value
	Demographic characteristics
	Age at ICI initiation (years)	67 (27-89)	67 (25-85)	0.497
	Sex
	Male	136 (78.2%)	111 (69.4%)	0.068
	Female	38 (21.8%)	49 (30.6%)
	ECOG PS at ICI initiation
	0-1	101 (58.0%)	109 (68.1%)	0.057
	2	73 (42.0%)	51 (31.9%)
	DM
	Yes	21 (12.1%)	12 (7.5%)	0.162
	No	153 (87.9%)	148 (92.5%)
	Tumor variables
	Tumor type
	Esophageal cancer	63 (36.2%)	71 (44.4%)	0.128
	Gastric cancer	111 (63.8%)	89 (55.6%)
	Distant metastasis
	Yes	134 (77.0%)	117 (73.1%)	0.412
	No	40 (23.0%)	43 (26.9%)
	PD-L1 expression (CPS)
	>1%	56 (32.2%)	42 (26.3%)	0.325
	<1%	59 (33.9%)	58 (36.3%)
	Missing	59 (33.9%)	60 (37.5%)
	ICI treatment variables
	Antibiotic use
	Yes	23 (13.2%)	20 (12.5%)	0.845
	No	151 (86.8%)	140 (87.5%)
	Corticosteroids use
	Yes	72 (41.4%)	57 (35.6%)	0.281
	No	102 (58.6%)	103 (64.4%)
	ICI treatment line
	Firstline	131 (75.3%)	119 (74.4%)	0.977
	Secondline	36 (20.7%)	34 (21.3%)
	3rd, or 4th-line	7 (4.0%)	7 (4.4%)
	Administration time of ICI
	Morning	131 (75.3%)	111 (69.4%)	0.227
	Afternoon	43 (24.7%)	49 (30.6%)
	Interval between chemotherapy and ICI
	On the same day	99 (56.9%)	72 (45.0%)	0.03
	At least one day apart	75 (43.1%)	88 (55.0%)
	Regimen
	Fluorouracil	29 (16.7%)	21 (13.1%)	0.34
	Paclitaxel	33 (19.0%)	24 (15.0%)
	Combination therapy	112 (64.4%)	115 (71.9%)
	Laboratory variables
	ALC (*10^9/L)	1.17 (0.37-5.15)	1.20 (0.19-18.20)	0.104
	AMC (*10^9/L)	0.45 (0.01-1.89)	0.46 (0.01-1.92)	0.367
	ANC (*10^9/L)	3.51 (0.80-17.32)	3.60 (1.02-15.50)	0.11
	HGB (g/L)	113 (54-167)	115 (62-166)	0.098
	CEA (ng/mL)	3.14 (0.26-1000.00)	2.44 (0.22-1000.00)	0.423
